# Supplementary material for: Red Blood Cells from Individuals with Lesch–Nyhan Syndrome: Multi-Omics Insights into a Novel S162N Mutation Causing Hypoxanthine-Guanine Phosphoribosyltransferase Deficiency
Source: Antioxidants (Basel). 2023 Aug 31;12(9):1699. doi: 10.3390/antiox12091699 (PMC10525117; doi:10.3390/antiox12091699)
Supplement: Supplementary file 1 [file antioxidants-12-01699-s001.zip]

Archive with 2 entries (2 files):
- Supplementary Figure S1.pdf
- Supplementary Table S1 - omics data.xlsx
